# Supplementary material for: Does the Age Affect the Outcomes of Cardiac Resynchronization Therapy in Elderly Patients?
Source: J Clin Med. 2021 Apr 1;10(7):1451. doi: 10.3390/jcm10071451 (PMC8036418; doi:10.3390/jcm10071451)
Supplement: Supplementary file 1 [file jcm-10-01451-s001.zip]

Archive with 5 entries (4 files):
- Supplementary figure 1.pdf
- __MACOSX/
- __MACOSX/._Supplementary figure 1.pdf
- Supplementary table 1.pdf
- __MACOSX/._Supplementary table 1.pdf
